# Supplementary material for: Functional implications of dentition-based morphotypes in piscivorous fishes
Source: R Soc Open Sci. 2019 Sep 11;6(9):190040. doi: 10.1098/rsos.190040 (PMC6774978; doi:10.1098/rsos.190040)
Supplement: Raw Data [file rsos190040supp2.csv]

Species	SL	a.	c.	Protrusion (%SL)	jaw l (Lo)	t1	d1	t2	d2	t3	d3	t4	d4	t5	d5	bd.1.2	bd.2.3	bd.3.4	bd.4.5	l.t.pos	l.t.width	max/min	total.t	rows	Li Closing	Li/Lo	Lo/Li
Cephalopholis microprion	133.3	30.9	37.4	3.4	25.256	1.036	1.372	0.516	7.238	0.42	9.262	0.547	10.376	0.63	12.764	5.866	2.024	1.114	2.388	1.372	0.55	2.467	47	3	7.562	0.299	3.340		a.	vertical gape
Cephalopholis urodeta	135.4	26.3	35.4	2.24	26.11	1.148	1.518	1.252	7.764	1.222	9.751	1.152	11.559	0.919	13.376	6.246	1.987	1.808	1.817	7.764	0.455	1.362	56	3	9.506	0.364	2.747		c.	horizontal gape
Cephalopholis urodeta	102.5	23.5	31.5	3.76	22.036	0.581	0.642	0.628	1.177	0.783	7.437	0.67	8.277	0.581	9.355	0.535	6.26	0.84	1.078	7.437	0.185	1.348	41	3	7.485	0.340	2.944		Prot.	Protrusion
Cheilodipterus macrodon	134.7	35	37.3	2.02	24.72	3.678	1.304	1.894	6.449	2.528	9.842	1.985	13.655	0	0	5.145	3.393	3.813	-13.655	1.304	0.942	NA	4	1	11.927	0.482	2.073		jaw l	Jaw length
Cheilodipterus quinquelineatus	75.5	16.9	15.2	4.39	12.473	0.269	3.494	0.337	3.693	0.583	3.988	0.599	5.312	0	0	0.199	0.295	1.324	-5.312	5.312	0.257	NA	4	1	4.47	0.358	2.790		t(1-5)	tooth lengths
Cheilodipterus quinquelineatus	70.3	17.1	17.1	3.46	13.689	0.362	2.937	0.575	3.813	0.688	4.911	0	0	0	0	0.876	1.098	-4.911	0	4.911	0.301	NA	4	1	5.714	0.417	2.396		d(1-5)	distance to tip of jaw
Cirrhitus pinnulatus	110.3	18.4	22.9	0.89	17.181	0.737	2.186	1.286	2.976	1.173	3.65	1.797	4.254	1.616	5.481	0.79	0.674	0.604	1.227	4.254	0.634	2.438	5	1	7.838	0.456	2.192		bd(1-5)	distance between teeth
Dendrochirus zebra	53.8	14	13.8	4.17	20.137	0	0	0	0	0	0	0	0	0	0	0	0	0	0	0	0	NA	0	0	7.484	0.372	2.691		l.t.pos	largest tooth position
Epinephelus ongus	275.3	51.5	73.3	5.02	49.601	1.205	8.794	1.039	13.644	1.324	17.775	1.196	20.008	1.092	25.831	4.85	4.131	2.233	5.823	17.775	0.3	1.274	96	4	13.439	0.271	3.691		l.t.width	largest tooth width
Epinephelus polyphekadion	386	76.5	114.9	3.07	82.764	3.029	7.364	2.858	13.479	2.708	19.829	2.797	30.123	3.336	35.074	6.115	6.35	10.294	4.951	35.074	0.857	1.232	79	3	23.057	0.279	3.590		max/min	ratio between largest/smallest teeth
Histrio histrio	58.4	24.1	29.9	2.79	16.428	0	0	0	0	0	0	0	0	0	0	0	0	0	0	0	0	NA	0	0	2.404	0.146	6.834		total.t	total teeth
Hologymnosus annulatus	202.3	19.2	16.7	2.23	19.588	1.72	1.607	1.451	3.205	1.351	4.216	1.232	4.417	1.181	4.967	1.598	1.011	0.201	0.55	1.607	1.021	1.456	20	1	8.92	0.455	2.196		rows	number of tooth rows
Hologymnosus doliatus	219.3	17.3	12.5	1.02	20.225	1.371	0.766	1.286	2.123	1.117	2.924	1.008	3.454	1.165	4.039	1.357	0.801	0.53	0.585	0.766	0.896	1.360	11	1	9.649	0.477	2.096		Li Closing	closing in lever(Li)
Hologymnosus doliatus	148.3	10.7	8.2	1.65	13.329	0.97	0.465	0.575	0.997	0.405	1.429	0.376	1.863	0.499	2.395	0.532	0.432	0.434	0.532	0.465	0.744	2.580	12	1	6.537	0.490	2.039
Hologymnosus doliatus	171.3	15.1	12	0.77	14.213	0.827	0.534	0.66	1.093	0.503	1.727	0.534	2.407	0.403	2.828	0.559	0.634	0.68	0.421	0.534	0.673	2.052	9	1	6.692	0.471	2.124
Lethrinus lentjan	254.7	41	39.2	1.68	35.627	1.373	1.333	2.085	3.238	0.935	8.59	0.838	11.62	0.575	14.39	1.905	5.352	3.03	2.77	3.238	1.249	3.626	8	1	13.126	0.368	2.714
Lethrinus miniatus	314	48.1	47.3	1.68	45.926	2.078	4.411	3.133	6.96	1.876	16.089	1.986	18.724	1.995	24.785	2.549	9.129	2.635	6.061	6.96	1.698	1.670	12	1	11.769	0.256	3.902
Lethrinus miniatus	395.3	69.6	55.5	1.06	55.663	2.621	6.298	4.516	10.148	3.284	22.569	2.856	25.282	3.142	29.826	3.85	12.421	2.713	4.544	10.148	1.941	1.723	14	1	17.435	0.313	3.193
Lethrinus miniatus	368.9	65.5	44.3	1.2	56.579	4.395	8.318	2.937	19.356	2.568	22.01	2.786	25.817	2.039	30.356	11.038	2.654	3.807	4.539	8.317	1.788	2.155	12	1	18.57	0.328	3.047
Lethrinus miniatus	335	78.8	46.2	2.53	48.782	3.649	7.442	1.637	14.576	1.748	17.282	2.017	20.226	2.269	23.122	7.134	2.706	2.944	2.896	7.442	1.653	2.229	14	1	13.424	0.275	3.634
Lethrinus miniatus	316	72.3	44.9	1.48	53.456	1.711	3.524	3.251	7.369	1.848	15.82	1.636	19.879	1.813	22.908	3.845	8.451	4.059	3.029	7.369	1.912	1.987	12	1	15.888	0.297	3.365
Lutjanus adetii	238	32	44.3	2.51	34.978	0.74	3.016	0.925	3.567	0.557	5.646	1.16	10.836	0.776	14.403	0.551	2.079	5.19	3.567	10.836	0.667	2.083	8	1	13.169	0.376	2.656
Lutjanus adetii	245	34.9	47.2	2.85	33.878	1.093	2.358	1.218	3.91	1.034	7.583	1.789	9.579	1.612	12.825	1.552	3.673	1.996	3.246	9.579	1.147	1.730	7	1	13.929	0.411	2.432
Lutjanus adetii	247	36.7	44.9	2.06	34.71	0.814	3.299	0.8	6.068	0.739	9.578	0.981	10.386	1.069	13.096	2.769	3.51	0.808	2.71	13.096	0.719	1.447	10	1	14.559	0.419	2.384
Lutjanus adetii	250	36.8	49.5	2.64	35.431	1.077	5.329	0.808	8.496	1.13	9.898	1.344	11.134	1.604	14.526	3.167	1.402	1.236	3.392	14.526	0.879	1.985	9	1	15.554	0.439	2.278
Lutjanus kasmira	198.3	31.5	40.5	2.13	27.982	0.718	0.891	0.734	1.257	0.864	1.734	0.578	5.364	1.06	7.381	0.366	0.477	3.63	2.017	7.381	0.597	1.834	8	1	11.479	0.410	2.438
Lutjanus kasmira	131.7	22.9	28.2	2.03	16.933	0.525	1.118	0.523	1.478	0.653	3.707	0.94	5.046	0.862	6.597	0.36	2.229	1.339	1.551	5.046	0.421	1.797	10	1	7.207	0.426	2.350
Lutjanus kasmira	125.6	21.9	25.5	1.16	17.688	0.527	0.844	0.581	1.361	0.748	4.053	0.541	4.594	0.912	5.597	0.517	2.692	0.541	1.003	5.597	0.369	1.731	11	1	7.616	0.431	2.322
Lutjanus russellii	231	32.2	45.5	2.26	35.616	1.274	0	3.039	1.245	1.128	2.749	1.685	7.484	1.867	9.356	1.245	1.504	4.735	1.872	9.356	0.877	2.694	8	1	14.113	0.396	2.524
Lutjanus russellii	257	39.4	50.8	2.3	39.343	0.983	3.697	1.108	4.821	1.138	5.613	1.091	9.715	2.216	12.961	1.124	0.792	4.102	3.246	12.961	0.801	2.254	7	1	16.96	0.431	2.320
Lutjanus vitta	199	33.7	42.1	2.74	31.488	0.776	2.568	0.841	7.482	1.104	8.7	1.017	9.823	0.915	12.37	4.914	1.218	1.123	2.547	8.7	0.503	1.423	9	1	12.768	0.405	2.466
Lutjanus vitta	225	37.8	44.3	2.3	33.494	0.954	2.992	0.466	5.11	0.639	8.827	1.235	10.631	1.389	13.334	2.118	3.717	1.804	2.703	13.334	0.667	2.981	12	1	15.244	0.455	2.197
Lutjanus vitta	198	31.8	40	1.71	29.301	0.351	3.646	0.457	4.513	0.963	8.24	1.056	10.901	0.681	13.218	0.867	3.727	2.661	2.317	10.901	0.472	3.009	8	1	12.805	0.437	2.288
Lutjanus vitta	200	34.3	43.8	3.25	30.952	0.724	3.596	0.805	7.439	0.769	8.845	1.2	9.946	0.956	12.678	3.843	1.406	1.101	2.732	9.946	0.52	1.657	10	1	12.033	0.389	2.572
Lutjanus vitta	229	35.6	46.3	1.81	32.965	1.155	2.728	1.02	4.461	1.57	9.379	1.634	12.204	1.146	14.971	1.733	4.918	2.825	2.767	12.204	0.786	1.602	9	1	13.7	0.416	2.406
Neoniphon sammara	77.7	13.8	14.4	5.56	11.973	0	0	0	0	0	0	0	0	0	0	0	0	0	0	0	0	NA	0	0	6.403	0.535	1.870
Neoniphon sammara	102.5	17.6	16.9	6.51	15.169	0	0	0	0	0	0	0	0	0	0	0	0	0	0	0	0	NA	0	0	7.915	0.522	1.916
Neoniphon sammara	125.6	19.5	21.6	6.32	18.449	0	0	0	0	0	0	0	0	0	0	0	0	0	0	0	0	NA	0	0	9.243	0.501	1.996
Ogilbyina queenslandiae	84.9	9.4	8.9	1.82	8.119	0.742	1.198	0.706	1.59	0.404	2.521	0.512	2.919	0.734	3.086	0.392	0.931	0.398	0.167	1.198	0.288	1.837	5	1	2.829	0.348	2.870
Otolithes ruber	190.3	25.4	31.9	2.12	24.158	3.463	0.84	0.433	3.477	0.448	4.762	0.612	5.594	0.436	6.061	2.637	1.285	0.832	0.467	0.84	0.826	7.998	10	1	7.519	0.311	3.213
Otolithes ruber	180.3	23.6	30.8	2.41	21.646	3.192	0.832	0.372	4.544	0.512	5.404	0.463	6.293	0.426	6.565	3.712	0.86	0.889	0.272	0.832	0.96	8.581	11	1	9.157	0.423	2.364
Otolithes ruber	178.3	25.5	30.6	3.08	22.791	3.165	0.781	0.528	3.766	0.563	4.441	0.655	5.47	0.558	6.418	2.985	0.675	1.029	0.948	0.781	0.868	5.994	11	1	7.595	0.333	3.001
Otolithes ruber	172.3	24.2	28.1	2.45	21.055	3.312	0.599	1.825	0.895	1.067	1.487	0.638	4.998	0.458	5.573	0.296	0.592	3.511	0.575	0.599	0.657	7.231	16	1	7.097	0.337	2.967
Oxycheilinus digramma	107	17	15.3	4.29	14.655	2.598	1.198	1.172	2.37	1.378	2.811	1.225	3.47	1.017	3.911	1.172	0.441	0.659	0.441	1.198	0.82	2.555	12	1	5.579	0.381	2.627
Oxycheilinus digramma	106.9	17	18.1	3.67	14.826	1.956	1.917	0.537	2.263	0.557	2.633	0.464	2.816	0.463	3.067	0.346	0.37	0.183	0.251	1.917	0.716	4.225	11	1	6.02	0.406	2.463
Oxycheilinus digramma	176.3	26.8	27.3	2.7	24.271	2.892	2.596	0.964	5.003	1.026	5.542	1.146	6.326	1.325	6.931	2.407	0.539	0.784	0.605	2.596	1.322	3.000	12	1	10.539	0.434	2.303
Oxycheilinus digramma	135.3	20.2	21.6	3.88	20.314	2.765	2.276	1.198	3.993	1.28	4.993	1.078	5.75	0.878	6.788	1.717	1	0.757	1.038	2.276	0.926	3.149	12	1	8.507	0.419	2.388
Paracirrhites forsteri	104	17.8	16.5	1.48	13.845	0.87	0.686	0.717	2.357	0.922	4.048	0	0	0	0	1.671	1.691	-4.048	0	4.048	0.476	NA	3	1	4.799	0.347	2.885
Paracirrhites forsteri	109	20	21.1	3.39	15.615	0.248	0	0.277	1.007	0.502	1.404	0.923	2.831	0.768	4.666	1.007	0.397	1.427	1.835	2.831	0.574	3.722	6	1	5.029	0.322	3.105
Plectropomus leopardus	303	46.5	64.1	2.2	42.569	2.146	3.045	1.428	16.914	2.501	18.592	1.566	22.209	1.996	24.036	13.869	1.678	3.617	1.827	18.592	1.375	1.751	13	1.5	12.932	0.304	3.292
Plectropomus leopardus	374	58.9	85	1.57	48.933	3.059	4.093	1.59	18.092	2.03	19.782	4.705	26.16	1.562	31.29	13.999	1.69	6.378	5.13	26.16	2.079	3.012	14	1.5	19.546	0.399	2.503
Plectropomus leopardus	393.6	54.2	85	1.36	54.136	3.99	1.341	2.709	3.401	3.257	21.692	2.141	22.957	3.99	26.716	2.06	18.291	1.265	3.759	26.716	1.712	1.864	14	1.5	19.557	0.361	2.768
Plectropomus leopardus	380.8	54.7	85.1	1.99	51.106	3.625	2.427	1.917	15.744	2.264	20.254	4.18	25.282	2.345	31.136	13.317	4.51	5.028	5.854	25.282	2.04	2.180	14	1.5	18.844	0.369	2.712
Pseudochromis fuscus	59.9	7.6	9.2	4.62	7.377	1.045	0.538	0.121	1.347	0.189	1.954	0.282	2.258	0.221	2.74	0.809	0.607	0.304	0.482	0.538	0.402	8.636	8	1	2.254	0.306	3.273
Pterois volitans	79.5	20.3	24	5.1	13.996	0	0	0	0	0	0	0	0	0	0	0	0	0	0	0	0	NA	0	0	6.163	0.440	2.271
Saurida argentea	163.3	39.1	36.4	0.15	27.654	1.196	5.466	1.216	7.407	1.159	10.534	1.333	14.234	1.267	16.463	1.941	3.127	3.7	2.229	14.234	0.447	1.150	77	4	2.569	0.093	10.764
Saurida argentea	164.3	37.3	36.1	-0.34	25.953	1.489	6.64	1.416	9.634	1.399	11.432	1.267	13.322	1.387	16.522	2.994	1.798	1.89	3.2	6.64	0.432	1.175	70	4	2.359	0.091	11.002
Saurida argentea	148.3	36.7	29	-0.57	24.085	1.275	5.957	1.178	7.88	1.184	9.271	1.268	10.914	1.243	14.187	1.923	1.391	1.643	3.273	10.914	0.346	1.082	80	4	1.73	0.072	13.922
Sebastapistes cyanostigma	43.7	14.1	15.1	6.84	8.486	0	0	0	0	0	0	0	0	0	0	0	0	0	0	0	0	NA	0	0	4.035	0.475	2.103
Synanceia horrida	193.6	46.6	66	9.89	32	0.513	21.61	0.363	22.457	0.51	23.471	0.46	23.585	0.33	23.808	0.847	1.128	0.114	0.223	21.61	0.281	1.555	91	3	12.862	0.402	2.488
Taenianotus triacanthus	82.2	26.3	33.2	6.95	16.032	0	0	0	0	0	0	0	0	0	0	0	0	0	0	0	0	NA	0	0	9.218	0.575	1.739
